# Supplementary material for: Ovarian cancer symptoms in pre-clinical invasive epithelial ovarian cancer – An exploratory analysis nested within the UK Collaborative Trial of Ovarian Cancer Screening (UKCTOCS)
Source: Gynecol Oncol. Author manuscript; Available in PMC 2024 Nov 21. (PMC7616840; doi:10.1016/j.ygyno.2023.11.005)
Supplement: Supplementary data [file EMS200043-supplement-Supplementary_data.xlsx]

## Sheet: Sheet1
	Figure 1	Data and graphs
											Women	Early stage		Advanced stage
	Women	Early stage		Advanced stage		Overall						PC	CD	PC	CD
		PC	CD	PC	CD	SD	CD				No Symp	0.6	0.11	0.46	0.03
	Asymp	40	10	77	16	117	26				Symp +	0.39	0.84	0.51	0.91
	Symp	26	80	86	580	112	660				Missing	0.01	0.05	0.02	0.06
	Missing	1	5	4	39	5	44
												Early stage		Advanced stage
												PC	CD	PC	CD
	All	67	95	167	635	234	730				Positive modified Goff symptom index	0.22	0.42	0.3	0.65
	GSI+	15	40	50	415	65	455				Positive as per NICE guidlines	0.27	0.47	0.35	0.68
	NSG+	18	45	58	430	76	475
												Early stage		Advanced stage
												PC	CD	PC	CD
											NSG+	0.27	0.47	0.35	0.68
	Symptomatic women	26	80	86	580	112	660
	Abd	16	42	49	431	65	473				All	67	95	167	635
	GI	9	7	38	204	47	211
	Urin	5	17	22	71	27	88				Women	Early stage		Advanced stage
	Gyne	2	31	17	48	19	79					PC	CD	PC	CD
	Syst	7	7	24	180	31	187				No Symp	0.6	0.11	0.46	0.03
	Other	2	2	12	92	14	94				Symp +	0.39	0.84	0.51	0.91
											Missing	0.01	0.05	0.02	0.06
	Symptoms	% of symptomatic										% of symptomatic
		Early stage		Advanced stage							Women	Early stage		Advanced stage
		PC	CD	PC	CD							PC	CD	PC	CD
	Abd	0.62	0.53	0.57	0.74						Abd	0.62	53	57	74
	GI	0.35	0.09	0.44	0.35						GI	35	9	44	35
	Urin	0.19	0.21	0.26	0.12						Urin	19	21	26	12
	Gyne	0.08	0.39	0.2	0.08						Gyne	8	39	20	8
	Syst	0.27	0.09	0.28	0.31						Syst	27	9	28	31
	Other	0.08	0.03	0.14	0.16						Other	8	3	14	16
